# Supplementary material for: Transcription Factor NFE2L1 Decreases in Glomerulonephropathies after Podocyte Damage
Source: Cells. 2023 Aug 29;12(17):2165. doi: 10.3390/cells12172165 (PMC10487238; doi:10.3390/cells12172165)
Supplement: Supplementary file 1 [file cells-12-02165-s001.zip]

Archive with 2 entries (2 files):
- cells-2433823-supplementary.pdf
- cells-2433823-supplementary.xlsx
